# Supplementary material for: An Immunochromatographic Assay for the Rapid and Qualitative Detection of Mercury in Rice
Source: Biosensors (Basel). 2022 Aug 28;12(9):694. doi: 10.3390/bios12090694 (PMC9496535; doi:10.3390/bios12090694)
Supplement: Supplementary file 1 [file biosensors-12-00694-s001.zip]

Archive with 1 entries (1 files):
- biosensors-1883199-supplementary.pdf
